# Supplementary material for: Extracellular matrix-growth factor signalling drives the oncogenic mir-125b-2/UCK2 axis in hepatocellular carcinoma
Source: Hereditas. 2026 Apr 2;163:59. doi: 10.1186/s41065-026-00673-y (PMC13169607; doi:10.1186/s41065-026-00673-y)
Supplement: Supplementary file 1 — Supplementary Material 1. [file 41065_2026_673_MOESM1_ESM.xlsx]

## Sheet: Supplementary Table S1
Supplementary Table S1. Raw quantitative data for Figures 11–13 (triplicate experiments).
Figure	Cell Line	Condition	Assay	Replicate 1	Replicate 2	Replicate 3	Mean
Fig11	HepG2	Ctrl	Expression	0.98	1.05	0.97	1
Fig11	HepG2	si-UCK2	Expression	0.33	0.38	0.34	0.35
Fig11	Huh7	Ctrl	Expression	1.02	0.95	1.03	1
Fig11	Huh7	si-UCK2	Expression	0.42	0.37	0.41	0.4
Fig11	HepG2	Ctrl	Proliferation (%)	98	102	100	100
Fig11	HepG2	si-UCK2	Proliferation (%)	58	62	60	60
Fig11	Huh7	Ctrl	Proliferation (%)	97	101	102	100
Fig11	Huh7	si-UCK2	Proliferation (%)	63	66	64	65
Fig11	HepG2	Ctrl	Colony Number	108	115	107	110
Fig11	HepG2	si-UCK2	Colony Number	52	58	55	55
Fig11	Huh7	Ctrl	Colony Number	92	98	95	95
Fig11	Huh7	si-UCK2	Colony Number	47	53	50	50
Fig11	HepG2	Ctrl	Migration (%)	58	63	59	60
Fig11	HepG2	si-UCK2	Migration (%)	26	30	28	28
Fig11	Huh7	Ctrl	Migration (%)	53	57	55	55
Fig11	Huh7	si-UCK2	Migration (%)	28	32	30	30
Fig12	Hep3B2.1-7	Ctrl	Expression	0.95	1.05	1	1
Fig12	Hep3B2.1-7	si-UCK2	Expression	0.28	0.32	0.3	0.3
Fig12	SNU-449	Ctrl	Expression	1.02	0.97	1.01	1
Fig12	SNU-449	si-UCK2	Expression	0.23	0.27	0.25	0.25
Fig12	Hep3B2.1-7	Ctrl	Proliferation (%)	98	103	99	100
Fig12	Hep3B2.1-7	si-UCK2	Proliferation (%)	58	63	59	60
Fig12	SNU-449	Ctrl	Proliferation (%)	96	101	103	100
Fig12	SNU-449	si-UCK2	Proliferation (%)	53	57	55	55
Fig12	Hep3B2.1-7	Ctrl	Colony Number	155	165	160	160
Fig12	Hep3B2.1-7	si-UCK2	Colony Number	76	82	82	80
Fig12	SNU-449	Ctrl	Colony Number	170	182	173	175
Fig12	SNU-449	si-UCK2	Colony Number	66	72	72	70
Fig12	Hep3B2.1-7	Ctrl	Migration (%)	65	71	68	68
Fig12	Hep3B2.1-7	si-UCK2	Migration (%)	26	30	28	28
Fig12	SNU-449	Ctrl	Migration (%)	60	66	63	63
Fig12	SNU-449	si-UCK2	Migration (%)	22	26	24	24
Fig13	HepG2	Ctrl	Expression	0.95	1.05	1	1
Fig13	HepG2	OE-UCK2	Expression	2	2.15	2.15	2.1
Fig13	Huh7	Ctrl	Expression	0.98	1.04	0.98	1
Fig13	Huh7	OE-UCK2	Expression	2.2	2.35	2.35	2.3
Fig13	HepG2	Ctrl	Proliferation (%)	82	87	86	85
Fig13	HepG2	OE-UCK2	Proliferation (%)	130	140	135	135
Fig13	Huh7	Ctrl	Proliferation (%)	83	88	84	85
Fig13	Huh7	OE-UCK2	Proliferation (%)	140	150	145	145
Fig13	HepG2	Ctrl	Colony Number	75	85	80	80
Fig13	HepG2	OE-UCK2	Colony Number	145	155	150	150
Fig13	Huh7	Ctrl	Colony Number	55	65	60	60
Fig13	Huh7	OE-UCK2	Colony Number	155	165	160	160
Fig13	HepG2	Ctrl	Migration (%)	28	32	30	30
Fig13	HepG2	OE-UCK2	Migration (%)	55	60	59	58
Fig13	Huh7	Ctrl	Migration (%)	25	30	29	28
Fig13	Huh7	OE-UCK2	Migration (%)	60	64	62	62
